# Supplementary material for: Heart Rate Variability in Individuals with Down Syndrome: A Scoping Review with Methodological Considerations
Source: Int J Environ Res Public Health. 2023 Jan 4;20(2):941. doi: 10.3390/ijerph20020941 (PMC9859252; doi:10.3390/ijerph20020941)
Supplement: Supplementary file 1 [file ijerph-20-00941-s001.zip]

Archive with 2 entries (2 files):
- Supplementary - Table S1.docx
- Supplementary - Table S2.docx
